# Supplementary material for: Two new species in the genus Kuvera Distant, 1906 (Hemiptera, Cixiidae, Cixiinae) from China
Source: Zookeys. 2019 Mar 20;832:135–52. doi: 10.3897/zookeys.832.30301 (PMC6437135; doi:10.3897/zookeys.832.30301)
Supplement: XML Treatment for Kuvera [file zookeys.832.30301-treatment1.xml]

<!DOCTYPE tp:taxon-treatment
  PUBLIC "-//TaxonX//DTD Taxonomic Treatment Publishing DTD v0 20100105//EN" "tax-treatment-NSO.dtd">
<tp:taxon-treatment xmlns:tp="http://www.plazi.org/taxpub"><tp:treatment-meta><kwd-group><label>Taxon classification</label><kwd><named-content xmlns:xlink="http://www.w3.org/1999/xlink" content-type="kingdom">Animalia</named-content></kwd><kwd><named-content xmlns:xlink="http://www.w3.org/1999/xlink" content-type="order">Hemiptera</named-content></kwd><kwd><named-content xmlns:xlink="http://www.w3.org/1999/xlink" content-type="family">Cixiinae</named-content></kwd></kwd-group><mixed-citation publication-type="journal"><person-group><name><surname>Luo</surname><given-names>Yang</given-names></name><name><surname>Liu</surname><given-names>Jing-Jie</given-names></name><name><surname>Feng</surname><given-names>Ji-Nian</given-names></name></person-group><article-title>Two new species in the genus <italic><tp:taxon-name><tp:taxon-name-part taxon-name-part-type="genus" reg="Kuvera">Kuvera</tp:taxon-name-part></tp:taxon-name></italic> Distant, 1906 (<tp:taxon-name><tp:taxon-name-part taxon-name-part-type="order">Hemiptera</tp:taxon-name-part></tp:taxon-name>, <tp:taxon-name><tp:taxon-name-part taxon-name-part-type="family">Cixiidae</tp:taxon-name-part></tp:taxon-name>, <tp:taxon-name><tp:taxon-name-part taxon-name-part-type="subfamily">Cixiinae</tp:taxon-name-part></tp:taxon-name>) from China</article-title><source>Zookeys</source><day>20</day><month>3</month><year>2019</year><volume>832</volume><fpage>135</fpage><lpage>152</lpage><pub-id pub-id-type="doi">10.3897/zookeys.832.30301</pub-id></mixed-citation></tp:treatment-meta><tp:nomenclature><label>Genus</label><tp:taxon-name>
                  <tp:taxon-name-part taxon-name-part-type="genus" reg="Kuvera">Kuvera</tp:taxon-name-part>
                </tp:taxon-name><tp:taxon-authority>Distant, 1906</tp:taxon-authority><tp:nomenclature-citation-list><tp:nomenclature-citation><tp:taxon-name>
                      <tp:taxon-name-part taxon-name-part-type="genus" reg="Kuvera">Kuvera</tp:taxon-name-part>
                    </tp:taxon-name><comment>Distant, 1906: 261.</comment></tp:nomenclature-citation></tp:nomenclature-citation-list></tp:nomenclature><tp:treatment-sec sec-type="type species" id="SECID0ECNAC"><title>Type species.</title><p><italic><tp:taxon-name><tp:taxon-name-part taxon-name-part-type="genus" reg="Kuvera">Kuvera</tp:taxon-name-part><tp:taxon-name-part taxon-name-part-type="species" reg="semihyalina">semihyalina</tp:taxon-name-part></tp:taxon-name></italic> Distant, 1906.</p></tp:treatment-sec><tp:treatment-sec sec-type="diagnosis" id="SECID0ETNAC"><title>Diagnosis.</title><p>Total length varies from 4.7–7.3mm. Body coloration black to yellowish brown. Head including eyes narrower than pronotum. Vertex brown with yellow carinae and borders. Vertex short, wider than long, anterior margin of vertex obscure, with only residual traces. Vertex narrowest at subapical carina, widening towards anterior and posterior margins. Anterior and posterior margins wide and parabolic, almost parallel (Figs <xref ref-type="fig" rid="F1">1</xref>, <xref ref-type="fig" rid="F1">4</xref>, <xref ref-type="fig" rid="F4">23</xref>, <xref ref-type="fig" rid="F4">26</xref>). Frons prominent, median carina only distinct on basal portion, not reaching the anterior margin of vertex. Both sides of frons usually with yellow to brown stripe, lateral carina slightly elevated, median ocellus small. Frontoclypeal suture sub-semicircular curved upward. Clypeus swollen, postclypeus with prominent median carina, anteclypeus carina sharp or arcuate. Rostrum just reaching hind coxae, apically black (Figs <xref ref-type="fig" rid="F1">2</xref>, <xref ref-type="fig" rid="F4">24</xref>). Pronotum small, tapered with obvious carinae and distinct lateral carinae, strongly incised in middle. Mesonotum with three distinct carinate (Figs <xref ref-type="fig" rid="F1">1</xref>, <xref ref-type="fig" rid="F1">4</xref>, <xref ref-type="fig" rid="F4">23</xref>, <xref ref-type="fig" rid="F4">26</xref>). Tegmina hyaline to semi-hyaline with small granules, slender and longer than abdomen, tectiform. Forewings with a small irregular, roundish spot on anterior branch of Y-vein. Venation pattern: Scp+R usually forked distad of CuA. RP 3-branched, MP with 4 or 5 terminals, CuA 2 or 3-branched, with 10–11 apical cells (Figs <xref ref-type="fig" rid="F1">1</xref>, <xref ref-type="fig" rid="F1">3</xref>, <xref ref-type="fig" rid="F4">23</xref>, <xref ref-type="fig" rid="F4">25</xref>). Legs yellow, generally 2–4 tibial lateral spines. Hind tibia with 6 apical spines; chaetotaxy of hind tarsi: 7/ (7–8), 2<sup>nd</sup> tarsal segment with many platellae.</p><p><bold><italic>Male terminalia.</italic></bold> Pygofer with a triangular medioventral process (Figs <xref ref-type="fig" rid="F2">5</xref>, <xref ref-type="fig" rid="F3">14</xref>, <xref ref-type="fig" rid="F5">27</xref>, <xref ref-type="fig" rid="F6">36</xref>). Anal segment with a rounded or concave posterior margin (Figs <xref ref-type="fig" rid="F2">7</xref>, <xref ref-type="fig" rid="F3">16</xref>, <xref ref-type="fig" rid="F5">29</xref>, <xref ref-type="fig" rid="F6">38</xref>, <xref ref-type="fig" rid="F7">46</xref>). Aedeagus with 2 spinose processes arising near base of flagellum, and flagellum with 1–2 spinose processes. Periandrium almost flat and widened at base. In ventral view, caudal margin of basal segment of periandrium convex, lateral apical angle with two teeth near distal portion (Figs <xref ref-type="fig" rid="F2">13</xref>, <xref ref-type="fig" rid="F3">19</xref>, <xref ref-type="fig" rid="F5">32</xref>, <xref ref-type="fig" rid="F6">41</xref>).</p><!--PageBreak  --><p><bold><italic>Female terminalia.</italic></bold> Structurally variable among the included species. Ovipositor elongate, orthopteroid and apically curved upwards. 7<sup>th</sup> sternite (pre-genital sternite) small. Abdominal 9<sup>th</sup> tergite with a distinct and elliptic wax plate.</p></tp:treatment-sec><tp:treatment-sec sec-type="remarks" id="SECID0E2BAE"><title>Remarks.</title><p>This genus is similar to the genus <italic><tp:taxon-name><tp:taxon-name-part taxon-name-part-type="genus" reg="Betacixius">Betacixius</tp:taxon-name-part></tp:taxon-name></italic> Matsumura, 1914, but can be separated by the following features: Forewings with a small irregular, roundish spot on the anterior branch of the Y-vein, but in <italic><tp:taxon-name><tp:taxon-name-part taxon-name-part-type="genus" reg="Betacixius">Betacixius</tp:taxon-name-part></tp:taxon-name></italic>, forewings with a stripe on the anterior branch of the CuA to the posterior portion of A<sub>2</sub>, and a dark long stripe on the nodal lines; one sharp process at about the mid-length of the aedeagal flagellum, but in <italic><tp:taxon-name><tp:taxon-name-part taxon-name-part-type="genus" reg="Betacixius">Betacixius</tp:taxon-name-part></tp:taxon-name></italic>, the apex of the flagellum with a sharp process.</p></tp:treatment-sec><tp:treatment-sec sec-type="distribution" id="SECID0EYCAE"><title>Distribution.</title><p>China (Tibet, Shaanxi, Sichuan, Zhejiang, Taiwan), Korea, Japan, Russia, India, Myanmar, Afghanistan.</p></tp:treatment-sec><tp:treatment-sec><!--Section generated to contain objects referenced in tp:taxon-treatment.--><fig id="F1" position="float" orientation="portrait"><label>Figures 1–4.</label><caption><p><italic><tp:taxon-name><tp:taxon-name-part taxon-name-part-type="genus" reg="Kuvera">K.</tp:taxon-name-part><tp:taxon-name-part taxon-name-part-type="species" reg="huoditangensis">huoditangensis</tp:taxon-name-part></tp:taxon-name></italic> sp. n. <bold>1</bold>, habitus, dorsal view; <bold>2</bold> frons and clypeus; <bold>3</bold> forewing; <bold>4</bold> head and thorax. Scale bars: 1mm.</p></caption><graphic xmlns:xlink="http://www.w3.org/1999/xlink" xlink:href="zookeys-832-135-g001.jpg" position="float" orientation="portrait" xlink:type="simple" id="oo_276266.jpg"/></fig><fig id="F4" position="float" orientation="portrait"><label>Figures 23–26.</label><caption><p><italic><tp:taxon-name><tp:taxon-name-part taxon-name-part-type="genus" reg="Kuvera">K.</tp:taxon-name-part><tp:taxon-name-part taxon-name-part-type="species" reg="longwangshanensis">longwangshanensis</tp:taxon-name-part></tp:taxon-name></italic> sp. n. <bold>23</bold> habitus, dorsal view; <bold>24</bold> frons and clypeus; <bold>25</bold> forewing; <bold>26</bold> head and thorax. Scale bars: 1mm.</p></caption><graphic xmlns:xlink="http://www.w3.org/1999/xlink" xlink:href="zookeys-832-135-g004.jpg" position="float" orientation="portrait" xlink:type="simple" id="oo_276269.jpg"/></fig><fig id="F2" position="float" orientation="portrait"><label>Figures 5–13.</label><caption><p><italic><tp:taxon-name><tp:taxon-name-part taxon-name-part-type="genus" reg="Kuvera">K.</tp:taxon-name-part><tp:taxon-name-part taxon-name-part-type="species" reg="huoditangensis">huoditangensis</tp:taxon-name-part></tp:taxon-name></italic> sp. n. <bold>5</bold> pygofer, ventral view; <bold>6</bold> pygofer, lateral view; <bold>7</bold> anal segment, dorsal view; <bold>8</bold> anal segment, lateral view; <bold>9</bold> genital style, dorsal view; <bold>10</bold> aedeagus, dorsal view; <bold>11</bold> aedeagus, right lateral view; <bold>12</bold> aedeagus, left lateral view; <bold>13</bold> аedeagus, ventral view. Scale bars: 0.5mm.</p></caption><graphic xmlns:xlink="http://www.w3.org/1999/xlink" xlink:href="zookeys-832-135-g002.jpg" position="float" orientation="portrait" xlink:type="simple" id="oo_276267.jpg"/></fig><fig id="F3" position="float" orientation="portrait"><label>Figures 14–22.</label><caption><p><italic><tp:taxon-name><tp:taxon-name-part taxon-name-part-type="genus" reg="Kuvera">K.</tp:taxon-name-part><tp:taxon-name-part taxon-name-part-type="species" reg="huoditangensis">huoditangensis</tp:taxon-name-part></tp:taxon-name></italic> sp. n. <bold>14</bold> pygofer, ventral view; <bold>15</bold> pygofer, lateral view; <bold>16</bold> аnal segment, dorsal view; <bold>17</bold> anal segment, lateral view; <bold>18</bold> genital style, dorsal view; <bold>19</bold> aedeagus, ventral view; <bold>20</bold> aedeagus, right lateral view; <bold>21</bold> aedeagus, left lateral view; <bold>22</bold> aedeagus, dorsal view. Scale bars: 0.5mm.</p></caption><graphic xmlns:xlink="http://www.w3.org/1999/xlink" xlink:href="zookeys-832-135-g003.jpg" position="float" orientation="portrait" xlink:type="simple" id="oo_276268.jpg"/></fig><fig id="F5" position="float" orientation="portrait"><label>Figures 27–35.</label><caption><p><italic><tp:taxon-name><tp:taxon-name-part taxon-name-part-type="genus" reg="Kuvera">K.</tp:taxon-name-part><tp:taxon-name-part taxon-name-part-type="species" reg="longwangshanensis">longwangshanensis</tp:taxon-name-part></tp:taxon-name></italic> sp. n. <bold>27</bold> pygofer, ventral view; <bold>28</bold> pygofer, lateral view; <bold>29</bold> anal segment, dorsal view; <bold>30</bold> anal segment, lateral view; <bold>31</bold> genital style, dorsal view; <bold>32</bold> aedeagus, ventral view; <bold>33</bold> aedeagus, right lateral view; <bold>34</bold> aedeagus, left lateral view; <bold>35</bold> aedeagus, dorsal view. Scale bars: 0.5mm.</p></caption><graphic xmlns:xlink="http://www.w3.org/1999/xlink" xlink:href="zookeys-832-135-g005.jpg" position="float" orientation="portrait" xlink:type="simple" id="oo_276270.jpg"/></fig><fig id="F6" position="float" orientation="portrait"><label>Figures 36–44.</label><caption><p><italic><tp:taxon-name><tp:taxon-name-part taxon-name-part-type="genus" reg="Kuvera">K.</tp:taxon-name-part><tp:taxon-name-part taxon-name-part-type="species" reg="longwangshanensis">longwangshanensis</tp:taxon-name-part></tp:taxon-name></italic> sp. n. <bold>36</bold> pygofer, ventral view; <bold>37</bold> pygofer, lateral view; <bold>38</bold> anal segment, dorsal view; <bold>39</bold> anal segment, lateral view; <bold>40</bold> genital style, dorsal view; <bold>41</bold> aedeagus, ventral view; <bold>42</bold> aedeagus, right lateral view; <bold>43</bold> аedeagus, left lateral view; <bold>44</bold> aedeagus, dorsal view. Scale bars: 0.5mm.</p></caption><graphic xmlns:xlink="http://www.w3.org/1999/xlink" xlink:href="zookeys-832-135-g006.jpg" position="float" orientation="portrait" xlink:type="simple" id="oo_276271.jpg"/></fig><fig id="F7" position="float" orientation="portrait"><label>Figures 45–50.</label><caption><p><italic><tp:taxon-name><tp:taxon-name-part taxon-name-part-type="genus" reg="Kuvera">Kuvera</tp:taxon-name-part><tp:taxon-name-part taxon-name-part-type="species" reg="vilbastei">vilbastei</tp:taxon-name-part></tp:taxon-name></italic> Anufriev, 1987. <bold>45</bold> aedeagus, dorsal view; <bold>46</bold> anal segment, dorsal view; <bold>47</bold> аnal segment, lateral view; <bold>48</bold> genital style, dorsal view; <bold>49</bold> aedeagus, right lateral view; <bold>50</bold> aedeagus, left lateral view. Scale bars: 0.5mm.</p></caption><graphic xmlns:xlink="http://www.w3.org/1999/xlink" xlink:href="zookeys-832-135-g007.jpg" position="float" orientation="portrait" xlink:type="simple" id="oo_276272.jpg"/></fig></tp:treatment-sec></tp:taxon-treatment>
