# Supplementary material for: Two new species in the genus Kuvera Distant, 1906 (Hemiptera, Cixiidae, Cixiinae) from China
Source: Zookeys. 2019 Mar 20;832:135–52. doi: 10.3897/zookeys.832.30301 (PMC6437135; doi:10.3897/zookeys.832.30301)
Supplement: XML Treatment for Kuvera huoditangensis [file zookeys.832.30301-treatment2.xml]

<!DOCTYPE tp:taxon-treatment
  PUBLIC "-//TaxonX//DTD Taxonomic Treatment Publishing DTD v0 20100105//EN" "tax-treatment-NSO.dtd">
<tp:taxon-treatment xmlns:tp="http://www.plazi.org/taxpub"><tp:treatment-meta><kwd-group><label>Taxon classification</label><kwd><named-content xmlns:xlink="http://www.w3.org/1999/xlink" content-type="kingdom">Animalia</named-content></kwd><kwd><named-content xmlns:xlink="http://www.w3.org/1999/xlink" content-type="order">Hemiptera</named-content></kwd><kwd><named-content xmlns:xlink="http://www.w3.org/1999/xlink" content-type="family">Cixiinae</named-content></kwd></kwd-group><mixed-citation publication-type="journal"><person-group><name><surname>Luo</surname><given-names>Yang</given-names></name><name><surname>Liu</surname><given-names>Jing-Jie</given-names></name><name><surname>Feng</surname><given-names>Ji-Nian</given-names></name></person-group><article-title>Two new species in the genus <italic><tp:taxon-name><tp:taxon-name-part taxon-name-part-type="genus" reg="Kuvera">Kuvera</tp:taxon-name-part></tp:taxon-name></italic> Distant, 1906 (<tp:taxon-name><tp:taxon-name-part taxon-name-part-type="order">Hemiptera</tp:taxon-name-part></tp:taxon-name>, <tp:taxon-name><tp:taxon-name-part taxon-name-part-type="family">Cixiidae</tp:taxon-name-part></tp:taxon-name>, <tp:taxon-name><tp:taxon-name-part taxon-name-part-type="subfamily">Cixiinae</tp:taxon-name-part></tp:taxon-name>) from China</article-title><source>Zookeys</source><day>20</day><month>3</month><year>2019</year><volume>832</volume><fpage>135</fpage><lpage>152</lpage><pub-id pub-id-type="doi">10.3897/zookeys.832.30301</pub-id></mixed-citation></tp:treatment-meta><tp:nomenclature><tp:taxon-name>
                    <tp:taxon-name-part taxon-name-part-type="genus" reg="Kuvera">Kuvera</tp:taxon-name-part>
                    <tp:taxon-name-part taxon-name-part-type="species" reg="huoditangensis">huoditangensis</tp:taxon-name-part>
                    <object-id xmlns:xlink="http://www.w3.org/1999/xlink" content-type="zoobank" xlink:type="simple">http://zoobank.org/6C717862-1D4D-4D36-9B30-227CEB9A973C</object-id>
                  </tp:taxon-name><tp:taxon-status xmlns:xlink="http://www.w3.org/1999/xlink" xlink:type="simple">sp. n.</tp:taxon-status><xref ref-type="fig" rid="F1">Figs 1–4</xref><xref ref-type="fig" rid="F2">, 5–13</xref><xref ref-type="fig" rid="F3">, 14–22</xref></tp:nomenclature><tp:treatment-sec sec-type="type material" id="SECID0EHCAG"><title>Type material.</title><p>Holotype: male, <bold>China</bold>: Shaanxi, Ningshan County, Huoditang (<named-content xmlns:xlink="http://www.w3.org/1999/xlink" content-type="dwc:verbatimCoordinates" xlink:type="simple"><named-content content-type="geo-json" specific-use="{&#34;type&#34;:&#34;Point&#34;,&#34;coordinates&#34;:[108.550000,33.366667]}" id="NCID0ESCAG" xlink:type="simple">33°22'N, 108°33'E</named-content></named-content>), 1400–1500m a.s.l., 21.VI.1985, Lan Liu (<abbrev xmlns:xlink="http://www.w3.org/1999/xlink" content-type="institution" xlink:title="Entomological Museum of Northwest A&amp;F University" id="ABBRID0EXCAG" xlink:type="simple">NWAFU</abbrev>). Paratypes: 1 male, China, Shaanxi, Ningshan County, Huoditang (<named-content xmlns:xlink="http://www.w3.org/1999/xlink" content-type="dwc:verbatimCoordinates" xlink:type="simple"><named-content content-type="geo-json" specific-use="{&#34;type&#34;:&#34;Point&#34;,&#34;coordinates&#34;:[108.550000,33.366667]}" id="NCID0E6CAG" xlink:type="simple">33°22'N, 108°33'E</named-content></named-content>), 1500m a.s.l., 15.VI.1985, Lan Liu (<abbrev xmlns:xlink="http://www.w3.org/1999/xlink" content-type="institution" xlink:title="Entomological Museum of Northwest A&amp;F University" id="ABBRID0EEDAG" xlink:type="simple">NWAFU</abbrev>).</p></tp:treatment-sec><tp:treatment-sec sec-type="description" id="SECID0EJDAG"><title>Description.</title><p>Body length: male 6.7–7.0 mm (n=2), forewing length: male 5.8–6.0 mm (n=2).</p><p><bold><italic>Coloration.</italic></bold> General color black. Body slightly covered with powdery wax (Fig. <xref ref-type="fig" rid="F1">1</xref>). Eyes dark brown, ocelli milky white. Antenna and rostrum generally dark brown (Fig. <xref ref-type="fig" rid="F1">2</xref>). Vertex brown with yellow carinae. Frons dark brown near base with lateral carinae yellow brown to pale brown from latero-basal angles to ends of frontoclypeal suture, clypeus black (Fig. <xref ref-type="fig" rid="F1">4</xref>). Pronotum shallow brown with darker areas. Mesonotum black with 3 dark brown carinae (Figs <xref ref-type="fig" rid="F1">1</xref>, <xref ref-type="fig" rid="F1">4</xref>). Tegmina hyaline with veins yellowish and dark brown granules, pterostigma blackish brown. Forewings with a small irregular, roundish spot on anterior branch of Y-vein (Figs <xref ref-type="fig" rid="F1">1</xref>, <xref ref-type="fig" rid="F1">3</xref>). Legs and abdomen yellowish brown.</p><fig id="F1" position="float" orientation="portrait"><label>Figures 1–4.</label><caption><p><italic><tp:taxon-name><tp:taxon-name-part taxon-name-part-type="genus" reg="Kuvera">K.</tp:taxon-name-part><tp:taxon-name-part taxon-name-part-type="species" reg="huoditangensis">huoditangensis</tp:taxon-name-part></tp:taxon-name></italic> sp. n. <bold>1</bold>, habitus, dorsal view; <bold>2</bold> frons and clypeus; <bold>3</bold> forewing; <bold>4</bold> head and thorax. Scale bars: 1mm.</p></caption><graphic xmlns:xlink="http://www.w3.org/1999/xlink" xlink:href="zookeys-832-135-g001.jpg" position="float" orientation="portrait" xlink:type="simple" id="oo_276266.jpg"/></fig><p><bold><italic>Head and thorax.</italic></bold> Vertex about 3.4 times wider than long. Anterior margin of vertex obscure, with only residual traces, subapical transverse carina parabolic, median carina reaching transverse carinae (Fig. <xref ref-type="fig" rid="F1">4</xref>). Frons slightly swollen, median carina only distinct on basal portion, frontoclypeal suture strongly arcuate. Middle ocelli present. Clypeus swollen, with a visible median carina. Rostrum, just reaching hind coxae (Fig. <xref ref-type="fig" rid="F1">2</xref>). Pronotum tapered with obvious carinae and distinct lateral carinae, strongly incised in middle. Meso-notum with 3 distinct con-colorous carinae (Fig. <xref ref-type="fig" rid="F1">4</xref>). Tegmina slender, venation pattern: Scp+R usually forked distad of CuA. RP 3-branched, MP with 4 terminals: MP<sub>1</sub>, MP<sub>2</sub>, MP<sub>3</sub>, and MP<sub>4</sub>, CuA 3-branched, with 11 apical cells (Figs <xref ref-type="fig" rid="F1">1</xref>, <xref ref-type="fig" rid="F1">3</xref>). Legs with 3 tibial lateral spines. Hind tibia with 6 apical spines; chaetotaxy of hind tarsi: 7/8, 2<sup>nd</sup> tarsal segment with 3 platellae.</p><p><bold><italic>Male terminalia.</italic></bold> Pygofer with a sub-triangular lateral margin; in dorsal view, asymmetrical, with a triangular medioventral process (Figs <xref ref-type="fig" rid="F2">5</xref>, <xref ref-type="fig" rid="F2">6</xref>, <xref ref-type="fig" rid="F3">14</xref>, <xref ref-type="fig" rid="F3">15</xref>). Anal segment in lateral view slender, straight at basal part; in dorsal view asymmetrical, longer than broad, widening to middle then narrowing, rounded to apex. Anal style sits subapically (Figs <xref ref-type="fig" rid="F2">7</xref>, <xref ref-type="fig" rid="F2">8</xref>, <xref ref-type="fig" rid="F3">16</xref>, <xref ref-type="fig" rid="F3">17</xref>). Genital styles symmetrical, in lateral view with hook-shaped apex, parallel-sided at basal half (Figs <xref ref-type="fig" rid="F2">9</xref>, <xref ref-type="fig" rid="F3">18</xref>). Aedeagus with 3 spinose processes, in ventral view, periandrium narrow near middle, with 2 spinose processes, one comparatively short, arising near base of flagellum, apex curved and directed cephalad. Another process comparatively long, implanted on left side near mid-length of periandrium, S-shaped, curved from left side to right side and then to middle of periandrium, apex curved 120 degrees and directed left-cephalad (Figs <xref ref-type="fig" rid="F2">13</xref>, <xref ref-type="fig" rid="F3">19</xref>). In dorsal view, flagellum with a small and short spine extending from middle, reaching apex of the sclerotized portion of flagellum, directed cephalad. Tip of flagellum near base of periandrium (Figs <xref ref-type="fig" rid="F2">10</xref>, <xref ref-type="fig" rid="F3">22</xref>). Periandrium asymmetrically widened at base, slightly curving to left. In ventral view, caudal margin of basal segment of periandrium convex, medially with two teeth, lateral apical angle with two teeth near distal portion (Figs <xref ref-type="fig" rid="F2">13</xref>, <xref ref-type="fig" rid="F3">19</xref>).</p><fig id="F2" position="float" orientation="portrait"><label>Figures 5–13.</label><caption><p><italic><tp:taxon-name><tp:taxon-name-part taxon-name-part-type="genus" reg="Kuvera">K.</tp:taxon-name-part><tp:taxon-name-part taxon-name-part-type="species" reg="huoditangensis">huoditangensis</tp:taxon-name-part></tp:taxon-name></italic> sp. n. <bold>5</bold> pygofer, ventral view; <bold>6</bold> pygofer, lateral view; <bold>7</bold> anal segment, dorsal view; <bold>8</bold> anal segment, lateral view; <bold>9</bold> genital style, dorsal view; <bold>10</bold> aedeagus, dorsal view; <bold>11</bold> aedeagus, right lateral view; <bold>12</bold> aedeagus, left lateral view; <bold>13</bold> аedeagus, ventral view. Scale bars: 0.5mm.</p></caption><graphic xmlns:xlink="http://www.w3.org/1999/xlink" xlink:href="zookeys-832-135-g002.jpg" position="float" orientation="portrait" xlink:type="simple" id="oo_276267.jpg"/></fig><fig id="F3" position="float" orientation="portrait"><label>Figures 14–22.</label><caption><p><italic><tp:taxon-name><tp:taxon-name-part taxon-name-part-type="genus" reg="Kuvera">K.</tp:taxon-name-part><tp:taxon-name-part taxon-name-part-type="species" reg="huoditangensis">huoditangensis</tp:taxon-name-part></tp:taxon-name></italic> sp. n. <bold>14</bold> pygofer, ventral view; <bold>15</bold> pygofer, lateral view; <bold>16</bold> аnal segment, dorsal view; <bold>17</bold> anal segment, lateral view; <bold>18</bold> genital style, dorsal view; <bold>19</bold> aedeagus, ventral view; <bold>20</bold> aedeagus, right lateral view; <bold>21</bold> aedeagus, left lateral view; <bold>22</bold> aedeagus, dorsal view. Scale bars: 0.5mm.</p></caption><graphic xmlns:xlink="http://www.w3.org/1999/xlink" xlink:href="zookeys-832-135-g003.jpg" position="float" orientation="portrait" xlink:type="simple" id="oo_276268.jpg"/></fig><p><bold><italic>Female terminalia.</italic></bold> Unknown.</p></tp:treatment-sec><tp:treatment-sec sec-type="etymology" id="SECID0EYLAG"><title>Etymology.</title><p>This species epithet is named after the type locality Huoditang.</p></tp:treatment-sec><tp:treatment-sec sec-type="distribution" id="SECID0E4LAG"><title>Distribution.</title><p>China (Shaanxi).</p></tp:treatment-sec><tp:treatment-sec sec-type="remarks" id="SECID0ECMAG"><title>Remarks.</title><p>This new species is similar to <italic><tp:taxon-name><tp:taxon-name-part taxon-name-part-type="genus" reg="Kuvera">K.</tp:taxon-name-part><tp:taxon-name-part taxon-name-part-type="species" reg="vilbastei">vilbastei</tp:taxon-name-part></tp:taxon-name></italic> but can be separated by the following characteristics: (1) the process implanted on the left side near the mid-length of periandrium (<italic><tp:taxon-name><tp:taxon-name-part taxon-name-part-type="genus" reg="Kuvera">K.</tp:taxon-name-part><tp:taxon-name-part taxon-name-part-type="species" reg="huoditangensis">huoditangensis</tp:taxon-name-part></tp:taxon-name></italic> has a long and S-shaped spinose process, curved from the left side to the right side and then to the middle of the periandrium, apex curved 120 degrees and directed left-cephalad, but <italic><tp:taxon-name><tp:taxon-name-part taxon-name-part-type="genus" reg="Kuvera">K.</tp:taxon-name-part><tp:taxon-name-part taxon-name-part-type="species" reg="vilbastei">vilbastei</tp:taxon-name-part></tp:taxon-name></italic> has a long spinose process, <!--PageBreak -->curved from the left side to the right side, across the shaft sub-apically, apex curved 90 degrees and directed cephalad, not reaching the base of the periandrium); (2) the process extending from the middle of the flagellum (<italic><tp:taxon-name><tp:taxon-name-part taxon-name-part-type="genus" reg="Kuvera">K.</tp:taxon-name-part><tp:taxon-name-part taxon-name-part-type="species" reg="huoditangensis">huoditangensis</tp:taxon-name-part></tp:taxon-name></italic> has a small and short spine, reaching the apex of the sclerotized portion of flagellum, but <italic><tp:taxon-name><tp:taxon-name-part taxon-name-part-type="genus" reg="Kuvera">K.</tp:taxon-name-part><tp:taxon-name-part taxon-name-part-type="species" reg="vilbastei">vilbastei</tp:taxon-name-part></tp:taxon-name></italic><!--PageBreak -->has a stout and long spine, reaching the middle of the membranous portion of flagellum); and (3) the basal segment of periandrium (<italic><tp:taxon-name><tp:taxon-name-part taxon-name-part-type="genus" reg="Kuvera">K.</tp:taxon-name-part><tp:taxon-name-part taxon-name-part-type="species" reg="huoditangensis">huoditangensis</tp:taxon-name-part></tp:taxon-name></italic> asymmetrically widens in dorsal view, slightly curving to the left, caudal margin of the basal segment of the periandrium convex, medially with two teeth, but <italic><tp:taxon-name><tp:taxon-name-part taxon-name-part-type="genus" reg="Kuvera">K.</tp:taxon-name-part><tp:taxon-name-part taxon-name-part-type="species" reg="vilbastei">vilbastei</tp:taxon-name-part></tp:taxon-name></italic> symmetrically widens, in ventral view, caudal margin of the basal segment of periandrium convex and serrated).</p><!--PageBreak  --></tp:treatment-sec></tp:taxon-treatment>
