# Supplementary material for: Two new species in the genus Kuvera Distant, 1906 (Hemiptera, Cixiidae, Cixiinae) from China
Source: Zookeys. 2019 Mar 20;832:135–52. doi: 10.3897/zookeys.832.30301 (PMC6437135; doi:10.3897/zookeys.832.30301)
Supplement: XML Treatment for Kuvera longwangshanensis [file zookeys.832.30301-treatment3.xml]

<!DOCTYPE tp:taxon-treatment
  PUBLIC "-//TaxonX//DTD Taxonomic Treatment Publishing DTD v0 20100105//EN" "tax-treatment-NSO.dtd">
<tp:taxon-treatment xmlns:tp="http://www.plazi.org/taxpub"><tp:treatment-meta><kwd-group><label>Taxon classification</label><kwd><named-content xmlns:xlink="http://www.w3.org/1999/xlink" content-type="kingdom">Animalia</named-content></kwd><kwd><named-content xmlns:xlink="http://www.w3.org/1999/xlink" content-type="order">Hemiptera</named-content></kwd><kwd><named-content xmlns:xlink="http://www.w3.org/1999/xlink" content-type="family">Cixiinae</named-content></kwd></kwd-group><mixed-citation publication-type="journal"><person-group><name><surname>Luo</surname><given-names>Yang</given-names></name><name><surname>Liu</surname><given-names>Jing-Jie</given-names></name><name><surname>Feng</surname><given-names>Ji-Nian</given-names></name></person-group><article-title>Two new species in the genus <italic><tp:taxon-name><tp:taxon-name-part taxon-name-part-type="genus" reg="Kuvera">Kuvera</tp:taxon-name-part></tp:taxon-name></italic> Distant, 1906 (<tp:taxon-name><tp:taxon-name-part taxon-name-part-type="order">Hemiptera</tp:taxon-name-part></tp:taxon-name>, <tp:taxon-name><tp:taxon-name-part taxon-name-part-type="family">Cixiidae</tp:taxon-name-part></tp:taxon-name>, <tp:taxon-name><tp:taxon-name-part taxon-name-part-type="subfamily">Cixiinae</tp:taxon-name-part></tp:taxon-name>) from China</article-title><source>Zookeys</source><day>20</day><month>3</month><year>2019</year><volume>832</volume><fpage>135</fpage><lpage>152</lpage><pub-id pub-id-type="doi">10.3897/zookeys.832.30301</pub-id></mixed-citation></tp:treatment-meta><tp:nomenclature><tp:taxon-name>
                    <tp:taxon-name-part taxon-name-part-type="genus" reg="Kuvera">Kuvera</tp:taxon-name-part>
                    <tp:taxon-name-part taxon-name-part-type="species" reg="longwangshanensis">longwangshanensis</tp:taxon-name-part>
                    <object-id xmlns:xlink="http://www.w3.org/1999/xlink" content-type="zoobank" xlink:type="simple">http://zoobank.org/C4EFC153-B71B-4716-97A8-988089BCBEAA</object-id>
                  </tp:taxon-name><tp:taxon-status xmlns:xlink="http://www.w3.org/1999/xlink" xlink:type="simple">sp. n.</tp:taxon-status><xref ref-type="fig" rid="F4">Figs 23–26</xref><xref ref-type="fig" rid="F5">, 27–-35</xref><xref ref-type="fig" rid="F6">, 36–44</xref><!--PageBreak  --></tp:nomenclature><tp:treatment-sec sec-type="type material" id="SECID0EPQAG"><title>Type material.</title><p>Holotype: male. <bold>China</bold>: Zhejiang, Anji County, Longwangshan (<named-content xmlns:xlink="http://www.w3.org/1999/xlink" content-type="dwc:verbatimCoordinates" xlink:type="simple"><named-content content-type="geo-json" specific-use="{&#34;type&#34;:&#34;Point&#34;,&#34;coordinates&#34;:[119.383333,30.383333]}" id="NCID0E1QAG" xlink:type="simple">30°23'N, 119°23'E</named-content></named-content>), 1000–1200m a.s.l., 6/8.VIII.2000, Wu Dai &amp; Cong Wei (<abbrev xmlns:xlink="http://www.w3.org/1999/xlink" content-type="institution" xlink:title="Entomological Museum of Northwest A&amp;F University" id="ABBRID0E6QAG" xlink:type="simple">NWAFU</abbrev>). Paratypes: 2 males, same data as holotype.</p></tp:treatment-sec><tp:treatment-sec sec-type="description" id="SECID0EERAG"><title>Description.</title><p>Body length: male 5.1–5.6 mm (n=3), forewing length: male 5.2–5.3 (n=3).</p><p><bold><italic>Coloration.</italic></bold> General color black. Body slightly covered with powdery wax (Fig. <xref ref-type="fig" rid="F4">23</xref>). Eyes dark brown, ocelli white. Antenna and rostrum generally dark brown (Fig. <xref ref-type="fig" rid="F4">24</xref>). Vertex brown, apical margin of vertex and surroundings yellow (Fig. <xref ref-type="fig" rid="F4">26</xref>). Frons dark brown, apical and lateral margins of frons yellowish brown, adjacent area of middle carinae near middle to frontoclypeal suture dark, and V-shaped, frontoclypeal suture and clypeus blackish brown, median carina yellowish (Fig. <xref ref-type="fig" rid="F4">24</xref>). Pronotum dark brown with yellowish areas. Mesonotum black with 3 dark brown carinae (Figs <xref ref-type="fig" rid="F4">23</xref>, <xref ref-type="fig" rid="F4">26</xref>). Tegmina hyaline with veins brown and yellow brown granules, pterostigma blackish brown. Forewings with a small irregular, roundish spot on anterior branch of Y-vein (Figs <xref ref-type="fig" rid="F4">23</xref>, <xref ref-type="fig" rid="F4">25</xref>). Legs brown, abdomen dark brown.</p><fig id="F4" position="float" orientation="portrait"><label>Figures 23–26.</label><caption><p><italic><tp:taxon-name><tp:taxon-name-part taxon-name-part-type="genus" reg="Kuvera">K.</tp:taxon-name-part><tp:taxon-name-part taxon-name-part-type="species" reg="longwangshanensis">longwangshanensis</tp:taxon-name-part></tp:taxon-name></italic> sp. n. <bold>23</bold> habitus, dorsal view; <bold>24</bold> frons and clypeus; <bold>25</bold> forewing; <bold>26</bold> head and thorax. Scale bars: 1mm.</p></caption><graphic xmlns:xlink="http://www.w3.org/1999/xlink" xlink:href="zookeys-832-135-g004.jpg" position="float" orientation="portrait" xlink:type="simple" id="oo_276269.jpg"/></fig><p><bold><italic>Head and thorax.</italic></bold> Vertex about 3.8 times wider than long. Lateral and transvers carinae slightly elevated, sub-apical transverse carina parabolic, median carina reaching <!--PageBreak -->transverse carinae (Fig. <xref ref-type="fig" rid="F4">26</xref>). Frons slightly swollen, median carina only distinct on basal portion, frontoclypeal suture strongly arcuate. Middle ocelli present. Clypeus swollen, with a visible median carina. Rostrum, just reaching hind coxae (Fig. <xref ref-type="fig" rid="F4">24</xref>). Pronotum tapered with obvious carinae and distinct lateral carinae, strongly incised in middle. <!--PageBreak --><!--PageBreak -->Mesonotum with 3 distinct con-colorous carinae (Figs <xref ref-type="fig" rid="F4">23</xref>, <xref ref-type="fig" rid="F4">26</xref>). Tegmina slender, venation pattern: Scp+R usually forked distad of CuA. RP 3-branched, MP with 5 terminals: MP<sub>11</sub>, MP<sub>12</sub>, MP<sub>2</sub>, MP<sub>3</sub>, and MP<sub>4</sub>, CuA 2-branched, with 10 apical cells (Figs <xref ref-type="fig" rid="F4">23</xref>, <xref ref-type="fig" rid="F4">25</xref>). Legs with 3 tibial lateral spines. Hind tibia 6 apical spines; chaetotaxy of hind tarsi: 7/8, 2<sup>nd</sup> tarsal segment with 4 platellae.</p><p><bold><italic>Male terminalia.</italic></bold> Pygofer with lateral margin sub-triangular in outline; in dorsal view, asymmetrical, wider than long, with a triangular medioventral process (Figs <xref ref-type="fig" rid="F5">27</xref>, <xref ref-type="fig" rid="F5">28</xref>, <xref ref-type="fig" rid="F6">36</xref>, <xref ref-type="fig" rid="F6">37</xref>). Anal segment in lateral view slender, widening in the middle and then narrowing, rounded at the apex; in dorsal view asymmetrical, longer than broad, narrow near base, expanded sub-apically (Figs <xref ref-type="fig" rid="F5">29</xref>, <xref ref-type="fig" rid="F5">30</xref>, <xref ref-type="fig" rid="F6">38</xref>, <xref ref-type="fig" rid="F6">39</xref>). Genital styles symmetrical, in lateral view with hook-shaped apex, inner margin deeply concave but outer margin rounded (Figs <xref ref-type="fig" rid="F5">31</xref>, <xref ref-type="fig" rid="F6">40</xref>). Aedeagus with 3 spinose processes, in ventral view, periandrium narrow near middle, with 2 spinose processes, the length of shorter spinose process about two-thirds of the longer spinose process. The longer one implanted on the left side near the mid-length of periandrium, gently curved from left to right side, apex curved over shaft and towards the right side. The shorter one arising near base of flagellum, touching shaft apically, apex curved and directed ventrally (Figs <xref ref-type="fig" rid="F5">32</xref>, <xref ref-type="fig" rid="F6">41</xref>). In dorsal view, flagellum with a stout and long spine extending nearly one-third the length of flagellum, the length of this spine more than two-thirds that of the longest spinose process, directed cephalad. The tip of flagellum reaches the base of the periandrium (Figs <xref ref-type="fig" rid="F5">35</xref>, <xref ref-type="fig" rid="F6">44</xref>). Periandrium asymmetrically widens at base, slightly curving to left. In ventral view, caudal margin of the basal segment of the periandrium convex, medially with a tooth, lateral apical angle with two teeth near the distal portion (Figs <xref ref-type="fig" rid="F5">32</xref>, <xref ref-type="fig" rid="F6">41</xref>).</p><fig id="F5" position="float" orientation="portrait"><label>Figures 27–35.</label><caption><p><italic><tp:taxon-name><tp:taxon-name-part taxon-name-part-type="genus" reg="Kuvera">K.</tp:taxon-name-part><tp:taxon-name-part taxon-name-part-type="species" reg="longwangshanensis">longwangshanensis</tp:taxon-name-part></tp:taxon-name></italic> sp. n. <bold>27</bold> pygofer, ventral view; <bold>28</bold> pygofer, lateral view; <bold>29</bold> anal segment, dorsal view; <bold>30</bold> anal segment, lateral view; <bold>31</bold> genital style, dorsal view; <bold>32</bold> aedeagus, ventral view; <bold>33</bold> aedeagus, right lateral view; <bold>34</bold> aedeagus, left lateral view; <bold>35</bold> aedeagus, dorsal view. Scale bars: 0.5mm.</p></caption><graphic xmlns:xlink="http://www.w3.org/1999/xlink" xlink:href="zookeys-832-135-g005.jpg" position="float" orientation="portrait" xlink:type="simple" id="oo_276270.jpg"/></fig><fig id="F6" position="float" orientation="portrait"><label>Figures 36–44.</label><caption><p><italic><tp:taxon-name><tp:taxon-name-part taxon-name-part-type="genus" reg="Kuvera">K.</tp:taxon-name-part><tp:taxon-name-part taxon-name-part-type="species" reg="longwangshanensis">longwangshanensis</tp:taxon-name-part></tp:taxon-name></italic> sp. n. <bold>36</bold> pygofer, ventral view; <bold>37</bold> pygofer, lateral view; <bold>38</bold> anal segment, dorsal view; <bold>39</bold> anal segment, lateral view; <bold>40</bold> genital style, dorsal view; <bold>41</bold> aedeagus, ventral view; <bold>42</bold> aedeagus, right lateral view; <bold>43</bold> аedeagus, left lateral view; <bold>44</bold> aedeagus, dorsal view. Scale bars: 0.5mm.</p></caption><graphic xmlns:xlink="http://www.w3.org/1999/xlink" xlink:href="zookeys-832-135-g006.jpg" position="float" orientation="portrait" xlink:type="simple" id="oo_276271.jpg"/></fig><p><bold><italic>Female terminalia.</italic></bold> Unknown.</p></tp:treatment-sec><tp:treatment-sec sec-type="etymology" id="SECID0EC1AG"><title>Etymology.</title><p>This species epithet is named after the type locality Longwangshan.</p></tp:treatment-sec><tp:treatment-sec sec-type="distribution" id="SECID0EH1AG"><title>Distribution.</title><p>China (Zhejiang).</p></tp:treatment-sec><tp:treatment-sec sec-type="remarks" id="SECID0EM1AG"><title>Remarks.</title><p>This new species is similar to <italic><tp:taxon-name><tp:taxon-name-part taxon-name-part-type="genus" reg="Kuvera">K.</tp:taxon-name-part><tp:taxon-name-part taxon-name-part-type="species" reg="flaviceps">flaviceps</tp:taxon-name-part></tp:taxon-name></italic>, but can be separated by the following characteristics: (1) in dorsal view, the process implanted on the left side near the mid-length of the periandrium (<italic><tp:taxon-name><tp:taxon-name-part taxon-name-part-type="genus" reg="Kuvera">K.</tp:taxon-name-part><tp:taxon-name-part taxon-name-part-type="species" reg="longwangshanensis">longwangshanensis</tp:taxon-name-part></tp:taxon-name></italic> has a long spine, gently curved from left side to right side, apex curved over the shaft and to the right side, but <italic><tp:taxon-name><tp:taxon-name-part taxon-name-part-type="genus" reg="Kuvera">K.</tp:taxon-name-part><tp:taxon-name-part taxon-name-part-type="species" reg="flaviceps">flaviceps</tp:taxon-name-part></tp:taxon-name></italic> has a long spine, gently curved from the left to right side, apex not reaching the right lateral margin of the periandrium); (2) the process arising near the base of the flagellum (<italic><tp:taxon-name><tp:taxon-name-part taxon-name-part-type="genus" reg="Kuvera">K.</tp:taxon-name-part><tp:taxon-name-part taxon-name-part-type="species" reg="longwangshanensis">longwangshanensis</tp:taxon-name-part></tp:taxon-name></italic> has a shorter spine, touching the shaft apically, apex strongly curved mesad and directed ventrally, but <italic><tp:taxon-name><tp:taxon-name-part taxon-name-part-type="genus" reg="Kuvera">K.</tp:taxon-name-part><tp:taxon-name-part taxon-name-part-type="species" reg="flaviceps">flaviceps</tp:taxon-name-part></tp:taxon-name></italic> has a spine not touching the shaft apically, apex slightly curved and directed cephalad); and (3) the process of the flagellum (<italic><tp:taxon-name><tp:taxon-name-part taxon-name-part-type="genus" reg="Kuvera">K.</tp:taxon-name-part><tp:taxon-name-part taxon-name-part-type="species" reg="longwangshanensis">longwangshanensis</tp:taxon-name-part></tp:taxon-name></italic> has a stout and long spine extending nearly one-third the length of flagellum, the length of this spine is more than two-thirds of the longest spinose process, directed cephalad; but <italic><tp:taxon-name><tp:taxon-name-part taxon-name-part-type="genus" reg="Kuvera">K.</tp:taxon-name-part><tp:taxon-name-part taxon-name-part-type="species" reg="flaviceps">flaviceps</tp:taxon-name-part></tp:taxon-name></italic> has a thinner and shorter spine extending from the middle of flagellum, this spine is about half the length of the spinose process).</p><!--PageBreak  --></tp:treatment-sec></tp:taxon-treatment>
