# Supplementary material for: Two new species in the genus Kuvera Distant, 1906 (Hemiptera, Cixiidae, Cixiinae) from China
Source: Zookeys. 2019 Mar 20;832:135–52. doi: 10.3897/zookeys.832.30301 (PMC6437135; doi:10.3897/zookeys.832.30301)
Supplement: XML Treatment for Kuvera vilbastei [file zookeys.832.30301-treatment4.xml]

<!DOCTYPE tp:taxon-treatment
  PUBLIC "-//TaxonX//DTD Taxonomic Treatment Publishing DTD v0 20100105//EN" "tax-treatment-NSO.dtd">
<tp:taxon-treatment xmlns:tp="http://www.plazi.org/taxpub"><tp:treatment-meta><kwd-group><label>Taxon classification</label><kwd><named-content xmlns:xlink="http://www.w3.org/1999/xlink" content-type="kingdom">Animalia</named-content></kwd><kwd><named-content xmlns:xlink="http://www.w3.org/1999/xlink" content-type="order">Hemiptera</named-content></kwd><kwd><named-content xmlns:xlink="http://www.w3.org/1999/xlink" content-type="family">Cixiinae</named-content></kwd></kwd-group><mixed-citation publication-type="journal"><person-group><name><surname>Luo</surname><given-names>Yang</given-names></name><name><surname>Liu</surname><given-names>Jing-Jie</given-names></name><name><surname>Feng</surname><given-names>Ji-Nian</given-names></name></person-group><article-title>Two new species in the genus <italic><tp:taxon-name><tp:taxon-name-part taxon-name-part-type="genus" reg="Kuvera">Kuvera</tp:taxon-name-part></tp:taxon-name></italic> Distant, 1906 (<tp:taxon-name><tp:taxon-name-part taxon-name-part-type="order">Hemiptera</tp:taxon-name-part></tp:taxon-name>, <tp:taxon-name><tp:taxon-name-part taxon-name-part-type="family">Cixiidae</tp:taxon-name-part></tp:taxon-name>, <tp:taxon-name><tp:taxon-name-part taxon-name-part-type="subfamily">Cixiinae</tp:taxon-name-part></tp:taxon-name>) from China</article-title><source>Zookeys</source><day>20</day><month>3</month><year>2019</year><volume>832</volume><fpage>135</fpage><lpage>152</lpage><pub-id pub-id-type="doi">10.3897/zookeys.832.30301</pub-id></mixed-citation></tp:treatment-meta><tp:nomenclature><tp:taxon-name>
                    <tp:taxon-name-part taxon-name-part-type="genus" reg="Kuvera">Kuvera</tp:taxon-name-part>
                    <tp:taxon-name-part taxon-name-part-type="species" reg="vilbastei">vilbastei</tp:taxon-name-part>
                  </tp:taxon-name><tp:taxon-authority>Anufriev, 1987</tp:taxon-authority><xref ref-type="fig" rid="F7">Figs 45–50</xref><tp:nomenclature-citation-list><tp:nomenclature-citation><tp:taxon-name>
                        <tp:taxon-name-part taxon-name-part-type="genus" reg="Kuvera">Kuvera</tp:taxon-name-part>
                        <tp:taxon-name-part taxon-name-part-type="species" reg="vilbastei">vilbastei</tp:taxon-name-part>
                      </tp:taxon-name><comment>Anufriev, 1987: 7, figs 17–22.</comment></tp:nomenclature-citation></tp:nomenclature-citation-list></tp:nomenclature><tp:treatment-sec sec-type="type material" id="SECID0EV5AG"><title>Type material.</title><p>1 male, China, Tibet Autonomous Region, Bomi Country, Yigong (<named-content xmlns:xlink="http://www.w3.org/1999/xlink" content-type="dwc:verbatimCoordinates" xlink:type="simple"><named-content content-type="geo-json" specific-use="{&#34;type&#34;:&#34;Point&#34;,&#34;coordinates&#34;:[96.316667,30.416667]}" id="NCID0E55AG" xlink:type="simple">29°85'N, 95°79'E</named-content></named-content>), 2300m a.s.l, 29.VII.1978, Fa-Sheng Li (<abbrev xmlns:xlink="http://www.w3.org/1999/xlink" content-type="institution" xlink:title="Entomological Museum of Northwest A&amp;F University" id="ABBRID0ED6AG" xlink:type="simple">NWAFU</abbrev>); 1 male, China, Tibet Autonomous Region, Yadong Country (<named-content xmlns:xlink="http://www.w3.org/1999/xlink" content-type="dwc:verbatimCoordinates" xlink:type="simple"><named-content content-type="geo-json" specific-use="{&#34;type&#34;:&#34;Point&#34;,&#34;coordinates&#34;:[89.550000,27.916667]}" id="NCID0EL6AG" xlink:type="simple">27°55'N, 88°93'E</named-content></named-content>), 2800m a.s.l, 24.VIII.1978, Fa-Sheng Li (<abbrev xmlns:xlink="http://www.w3.org/1999/xlink" content-type="institution" xlink:title="Entomological Museum of Northwest A&amp;F University" id="ABBRID0EQ6AG" xlink:type="simple">NWAFU</abbrev>).</p></tp:treatment-sec><tp:treatment-sec sec-type="distribution" id="SECID0EV6AG"><title>Distribution.</title><p>Russia (Primorsk), China (Tibet).</p></tp:treatment-sec><tp:treatment-sec sec-type="Plants associations" id="SECID0E16AG"><title>Plants associations.</title><p>Cedar (<italic><tp:taxon-name><tp:taxon-name-part taxon-name-part-type="genus" reg="Cedrus">Cedrus</tp:taxon-name-part><tp:taxon-name-part taxon-name-part-type="species" reg="deodara">deodara</tp:taxon-name-part></tp:taxon-name></italic> (<italic>Roxb.</italic>) <italic>G. Don</italic>).</p></tp:treatment-sec><tp:treatment-sec sec-type="remarks" id="SECID0EUABG"><title>Remarks.</title><p>Based on the description and figures by <xref ref-type="bibr" rid="B1">Anufriev (1987)</xref>, this species can be distinguished from other species in this genus by following characters: Pygofer with subtriangular lateral margin; with a triangular medioventral process. Anal segment in lateral view slender, straight at basal part; in dorsal view, asymmetrical, about 3 times longer than broad, slightly widening at middle, rounded at apex. Anal style sits subapically (Figs <xref ref-type="fig" rid="F7">46</xref>, <xref ref-type="fig" rid="F7">47</xref>). Genital styles symmetrical, in lateral view with hook-shaped apex (Fig. <xref ref-type="fig" rid="F7">48</xref>). Aedeagus with 3 spinose processes, in dorsal view, periandrium narrow near middle, with 2 spinose processes, one comparatively short, arising near the base of flagellum, apex curved and directed cephalad. Another one comparatively long, implanted on the left side near the mid-length of periandrium, curved from left to right side, curving across the shaft subapically, apex curved 90 degrees and directed cephalad, not reaching the base of the periandrium. Flagellum with a stout and long spine extending from the middle, reaching the middle of the membranous portion of flagellum, directed cephalad. Flagellum reaching the base of the periandrium (Fig. <xref ref-type="fig" rid="F7">45</xref>). Periandrium symmetrically widened at base, caudal margin of the basal segment of the periandrium convex and serrated, lateral apical angle with two teeth near the distal portion (Figs <xref ref-type="fig" rid="F7">49</xref>, <xref ref-type="fig" rid="F7">50</xref>).</p><fig id="F7" position="float" orientation="portrait"><label>Figures 45–50.</label><caption><p><italic><tp:taxon-name><tp:taxon-name-part taxon-name-part-type="genus" reg="Kuvera">Kuvera</tp:taxon-name-part><tp:taxon-name-part taxon-name-part-type="species" reg="vilbastei">vilbastei</tp:taxon-name-part></tp:taxon-name></italic> Anufriev, 1987. <bold>45</bold> aedeagus, dorsal view; <bold>46</bold> anal segment, dorsal view; <bold>47</bold> аnal segment, lateral view; <bold>48</bold> genital style, dorsal view; <bold>49</bold> aedeagus, right lateral view; <bold>50</bold> aedeagus, left lateral view. Scale bars: 0.5mm.</p></caption><graphic xmlns:xlink="http://www.w3.org/1999/xlink" xlink:href="zookeys-832-135-g007.jpg" position="float" orientation="portrait" xlink:type="simple" id="oo_276272.jpg"/></fig></tp:treatment-sec><ref-list><ref id="B1"><mixed-citation xmlns:xlink="http://www.w3.org/1999/xlink" xlink:type="simple"><person-group><name name-style="western"><surname>Anufriev</surname><given-names>GA</given-names></name></person-group> (<year>1987</year>) Review of the cixiid genus <italic><tp:taxon-name><tp:taxon-name-part taxon-name-part-type="genus">Kuvera</tp:taxon-name-part></tp:taxon-name></italic> Distant (<tp:taxon-name><tp:taxon-name-part taxon-name-part-type="suborder">Homoptera</tp:taxon-name-part></tp:taxon-name>, <tp:taxon-name><tp:taxon-name-part taxon-name-part-type="suborder">Auchenorrhyncha</tp:taxon-name-part></tp:taxon-name>, <tp:taxon-name><tp:taxon-name-part taxon-name-part-type="family">Cixiidae</tp:taxon-name-part></tp:taxon-name>). In: Kapustina OG (1987) [Taxonomy of the insects of Siberia and Soviet Far East], Taksonomiia nasekomykh Sibiri I Dal'nego Vostoka SSR., Vladivostok Dalnauka, Russia, 4–21.</mixed-citation></ref></ref-list></tp:taxon-treatment>
