# Supplementary material for: Two new species in the genus Kuvera Distant, 1906 (Hemiptera, Cixiidae, Cixiinae) from China
Source: Zookeys. 2019 Mar 20;832:135–52. doi: 10.3897/zookeys.832.30301 (PMC6437135; doi:10.3897/zookeys.832.30301)
Supplement: XML Treatment for Kuvera flaviceps [file zookeys.832.30301-treatment5.xml]

<!DOCTYPE tp:taxon-treatment
  PUBLIC "-//TaxonX//DTD Taxonomic Treatment Publishing DTD v0 20100105//EN" "tax-treatment-NSO.dtd">
<tp:taxon-treatment xmlns:tp="http://www.plazi.org/taxpub"><tp:treatment-meta><kwd-group><label>Taxon classification</label><kwd><named-content xmlns:xlink="http://www.w3.org/1999/xlink" content-type="kingdom">Animalia</named-content></kwd><kwd><named-content xmlns:xlink="http://www.w3.org/1999/xlink" content-type="order">Hemiptera</named-content></kwd><kwd><named-content xmlns:xlink="http://www.w3.org/1999/xlink" content-type="family">Cixiinae</named-content></kwd></kwd-group><mixed-citation publication-type="journal"><person-group><name><surname>Luo</surname><given-names>Yang</given-names></name><name><surname>Liu</surname><given-names>Jing-Jie</given-names></name><name><surname>Feng</surname><given-names>Ji-Nian</given-names></name></person-group><article-title>Two new species in the genus <italic><tp:taxon-name><tp:taxon-name-part taxon-name-part-type="genus" reg="Kuvera">Kuvera</tp:taxon-name-part></tp:taxon-name></italic> Distant, 1906 (<tp:taxon-name><tp:taxon-name-part taxon-name-part-type="order">Hemiptera</tp:taxon-name-part></tp:taxon-name>, <tp:taxon-name><tp:taxon-name-part taxon-name-part-type="family">Cixiidae</tp:taxon-name-part></tp:taxon-name>, <tp:taxon-name><tp:taxon-name-part taxon-name-part-type="subfamily">Cixiinae</tp:taxon-name-part></tp:taxon-name>) from China</article-title><source>Zookeys</source><day>20</day><month>3</month><year>2019</year><volume>832</volume><fpage>135</fpage><lpage>152</lpage><pub-id pub-id-type="doi">10.3897/zookeys.832.30301</pub-id></mixed-citation></tp:treatment-meta><tp:nomenclature><tp:taxon-name>
                    <tp:taxon-name-part taxon-name-part-type="genus" reg="Kuvera">Kuvera</tp:taxon-name-part>
                    <tp:taxon-name-part taxon-name-part-type="species" reg="flaviceps">flaviceps</tp:taxon-name-part>
                  </tp:taxon-name><tp:taxon-authority>(Matsumura, 1900)</tp:taxon-authority><tp:nomenclature-citation-list><tp:nomenclature-citation><tp:taxon-name>
                        <tp:taxon-name-part taxon-name-part-type="genus" reg="Oliarus">Oliarus</tp:taxon-name-part>
                        <tp:taxon-name-part taxon-name-part-type="species" reg="flaviceps">flaviceps</tp:taxon-name-part>
                      </tp:taxon-name><comment>Matsumura, 1900: 208.</comment></tp:nomenclature-citation><tp:nomenclature-citation><tp:taxon-name>
                        <tp:taxon-name-part taxon-name-part-type="genus" reg="Kuvera">Kuvera</tp:taxon-name-part>
                        <tp:taxon-name-part taxon-name-part-type="species" reg="flaviceps">flaviceps</tp:taxon-name-part>
                      </tp:taxon-name><comment>Matsumura, 1914: 407 (Fig. <xref ref-type="fig" rid="F1">2</xref>).</comment></tp:nomenclature-citation></tp:nomenclature-citation-list></tp:nomenclature><tp:treatment-sec sec-type="distribution" id="SECID0E2EBG"><title>Distribution.</title><p>Japan (Chishima Islands, Hokkaido, Honshu, Shikoku, Kyushu, Tsushima Island), Korea, Russia (Kuril: Iturups, Kunashir, Shikotan).</p><fig id="F8" position="float" orientation="portrait"><label>Figure 51.</label><caption><p>Geographic distribution of <italic><tp:taxon-name><tp:taxon-name-part taxon-name-part-type="genus" reg="Kuvera">Kuvera</tp:taxon-name-part></tp:taxon-name></italic> species: <italic><tp:taxon-name><tp:taxon-name-part taxon-name-part-type="genus" reg="Kuvera">K.</tp:taxon-name-part><tp:taxon-name-part taxon-name-part-type="species" reg="amurensis">amurensis</tp:taxon-name-part></tp:taxon-name></italic> (<roman>⬤</roman>); <italic><tp:taxon-name><tp:taxon-name-part taxon-name-part-type="genus" reg="Kuvera">K.</tp:taxon-name-part><tp:taxon-name-part taxon-name-part-type="species" reg="basarukini">basarukini</tp:taxon-name-part></tp:taxon-name></italic> (<roman>⬤</roman>); <italic><tp:taxon-name><tp:taxon-name-part taxon-name-part-type="genus" reg="Kuvera">K.</tp:taxon-name-part><tp:taxon-name-part taxon-name-part-type="species" reg="brunettii">brunettii</tp:taxon-name-part></tp:taxon-name></italic> (<roman>⬤</roman>); <italic><tp:taxon-name><tp:taxon-name-part taxon-name-part-type="genus" reg="Kuvera">K.</tp:taxon-name-part><tp:taxon-name-part taxon-name-part-type="species" reg="brunnea">brunnea</tp:taxon-name-part></tp:taxon-name></italic> (<roman>⬤</roman>); <italic><tp:taxon-name><tp:taxon-name-part taxon-name-part-type="genus" reg="Kuvera">K.</tp:taxon-name-part><tp:taxon-name-part taxon-name-part-type="species" reg="communis">communis</tp:taxon-name-part></tp:taxon-name></italic> (<roman>⬤</roman>); <italic><tp:taxon-name><tp:taxon-name-part taxon-name-part-type="genus" reg="Kuvera">K.</tp:taxon-name-part><tp:taxon-name-part taxon-name-part-type="species" reg="flaviceps">flaviceps</tp:taxon-name-part></tp:taxon-name></italic> (<roman>⬤</roman>); <italic><tp:taxon-name><tp:taxon-name-part taxon-name-part-type="genus" reg="Kuvera">K.</tp:taxon-name-part><tp:taxon-name-part taxon-name-part-type="species" reg="hagilsanensis">hagilsanensis</tp:taxon-name-part></tp:taxon-name></italic> (<roman>⬤</roman>); <italic><tp:taxon-name><tp:taxon-name-part taxon-name-part-type="genus" reg="Kuvera">K.</tp:taxon-name-part><tp:taxon-name-part taxon-name-part-type="species" reg="hallasanensis">hallasanensis</tp:taxon-name-part></tp:taxon-name></italic> (<roman>⬤</roman>); <italic><tp:taxon-name><tp:taxon-name-part taxon-name-part-type="genus" reg="Kuvera">K.</tp:taxon-name-part><tp:taxon-name-part taxon-name-part-type="species" reg="hama">hama</tp:taxon-name-part></tp:taxon-name></italic> (<roman>▲</roman>); <italic><tp:taxon-name><tp:taxon-name-part taxon-name-part-type="genus" reg="Kuvera">K.</tp:taxon-name-part><tp:taxon-name-part taxon-name-part-type="species" reg="huoditangensis">huoditangensis</tp:taxon-name-part></tp:taxon-name></italic><bold>sp.n.</bold> (<roman>■</roman>); <italic><tp:taxon-name><tp:taxon-name-part taxon-name-part-type="genus" reg="Kuvera">K.</tp:taxon-name-part><tp:taxon-name-part taxon-name-part-type="species" reg="kurilensis">kurilensis</tp:taxon-name-part></tp:taxon-name></italic> (<roman>▲</roman>); <italic><tp:taxon-name><tp:taxon-name-part taxon-name-part-type="genus" reg="Kuvera">K.</tp:taxon-name-part><tp:taxon-name-part taxon-name-part-type="species" reg="laticeps">laticeps</tp:taxon-name-part></tp:taxon-name></italic> (<roman>▲</roman>); <italic><tp:taxon-name><tp:taxon-name-part taxon-name-part-type="genus" reg="Kuvera">K.</tp:taxon-name-part><tp:taxon-name-part taxon-name-part-type="species" reg="ligustri">ligustri</tp:taxon-name-part></tp:taxon-name></italic> (<roman>▲</roman>); <italic><tp:taxon-name><tp:taxon-name-part taxon-name-part-type="genus" reg="Kuvera">K.</tp:taxon-name-part><tp:taxon-name-part taxon-name-part-type="species" reg="longipennis">longipennis</tp:taxon-name-part></tp:taxon-name></italic> (<roman>▲</roman>); <italic><tp:taxon-name><tp:taxon-name-part taxon-name-part-type="genus" reg="Kuvera">K.</tp:taxon-name-part><tp:taxon-name-part taxon-name-part-type="species" reg="longwangshanensis">longwangshanensis</tp:taxon-name-part></tp:taxon-name></italic><bold>sp. n.</bold> (<roman>■</roman>); <italic><tp:taxon-name><tp:taxon-name-part taxon-name-part-type="genus" reg="Kuvera">K.</tp:taxon-name-part><tp:taxon-name-part taxon-name-part-type="species" reg="pallidula">pallidula</tp:taxon-name-part></tp:taxon-name></italic> (<roman>▲</roman>); <italic><tp:taxon-name><tp:taxon-name-part taxon-name-part-type="genus" reg="Kuvera">K.</tp:taxon-name-part><tp:taxon-name-part taxon-name-part-type="species" reg="semihyalina">semihyalina</tp:taxon-name-part></tp:taxon-name></italic> (<roman>★</roman>); <italic><tp:taxon-name><tp:taxon-name-part taxon-name-part-type="genus" reg="Kuvera">K.</tp:taxon-name-part><tp:taxon-name-part taxon-name-part-type="species" reg="similis">similis</tp:taxon-name-part></tp:taxon-name></italic> (<roman>★</roman>); <italic><tp:taxon-name><tp:taxon-name-part taxon-name-part-type="genus" reg="Kuvera">K.</tp:taxon-name-part><tp:taxon-name-part taxon-name-part-type="species" reg="taiwana">taiwana</tp:taxon-name-part></tp:taxon-name></italic> (<roman>★</roman>); <italic><tp:taxon-name><tp:taxon-name-part taxon-name-part-type="genus" reg="Kuvera">K.</tp:taxon-name-part><tp:taxon-name-part taxon-name-part-type="species" reg="tappanella">tappanella</tp:taxon-name-part></tp:taxon-name></italic> (<roman>★</roman>); <italic><tp:taxon-name><tp:taxon-name-part taxon-name-part-type="genus" reg="Kuvera">K.</tp:taxon-name-part><tp:taxon-name-part taxon-name-part-type="species" reg="toroensis">toroensis</tp:taxon-name-part></tp:taxon-name></italic> (<roman>★</roman>); <italic><tp:taxon-name><tp:taxon-name-part taxon-name-part-type="genus" reg="Kuvera">K.</tp:taxon-name-part><tp:taxon-name-part taxon-name-part-type="species" reg="transversa">transversa</tp:taxon-name-part></tp:taxon-name></italic> (<roman>★</roman>); <italic><tp:taxon-name><tp:taxon-name-part taxon-name-part-type="genus" reg="Kuvera">K.</tp:taxon-name-part><tp:taxon-name-part taxon-name-part-type="species" reg="ussuriensis">ussuriensis</tp:taxon-name-part></tp:taxon-name></italic> (<roman>■</roman>); <italic><tp:taxon-name><tp:taxon-name-part taxon-name-part-type="genus" reg="Kuvera">K.</tp:taxon-name-part><tp:taxon-name-part taxon-name-part-type="species" reg="vilbastei">vilbastei</tp:taxon-name-part></tp:taxon-name></italic> (<roman>■</roman>); <italic><tp:taxon-name><tp:taxon-name-part taxon-name-part-type="genus" reg="Kuvera">K.</tp:taxon-name-part><tp:taxon-name-part taxon-name-part-type="species" reg="yecheonensis">yecheonensis</tp:taxon-name-part></tp:taxon-name></italic> (<roman>■</roman>); distribution range of <italic><tp:taxon-name><tp:taxon-name-part taxon-name-part-type="genus" reg="Kuvera">Kuvera</tp:taxon-name-part></tp:taxon-name></italic> species (<roman>▂</roman>).</p></caption><graphic xmlns:xlink="http://www.w3.org/1999/xlink" xlink:href="zookeys-832-135-g008.jpg" position="float" orientation="portrait" xlink:type="simple" id="oo_276273.jpg"/></fig></tp:treatment-sec><tp:treatment-sec sec-type="Plants associations" id="SECID0EARBG"><title>Plants associations.</title><p>Birches (<italic><tp:taxon-name><tp:taxon-name-part taxon-name-part-type="genus" reg="Betula">Betula</tp:taxon-name-part><tp:taxon-name-part taxon-name-part-type="species" reg="platyphylla">platyphylla</tp:taxon-name-part></tp:taxon-name></italic> Suk.) and hairy alder (<italic><tp:taxon-name><tp:taxon-name-part taxon-name-part-type="genus" reg="Alnus">Alnus</tp:taxon-name-part><tp:taxon-name-part taxon-name-part-type="species" reg="japonica">japonica</tp:taxon-name-part></tp:taxon-name></italic> (Thunb.) Steud.).</p></tp:treatment-sec><tp:treatment-sec sec-type="remarks" id="SECID0E3RBG"><title>Remarks.</title><p>Based on the description and figures by <xref ref-type="bibr" rid="B17">Matsumura (1914)</xref> and <xref ref-type="bibr" rid="B1">Anufriev (1987)</xref>, this species can be distinguished from other species in this genus by the following characters: Pygofer has a lateral margin with a subtriangular outline; in dorsal view, asymmetrical, wider than long, with a triangular medioventral process. Anal segment in lateral view slender; in dorsal view asymmetrical, longer than broad, with convex lateral <!--PageBreak -->margins, rounded apically. Genital styles symmetrical, in lateral view with hook-shaped apex. Aedeagus has 3 spinose processes, in dorsal view, periandrium narrows near middle, with 2 spinose processes. A spine is implanted on the left side near the mid-length of the periandrium, which gently curves from the left side to right side, apex not reaching the right lateral margin of the periandrium. Another spine arises near the base of flagellum, <!--PageBreak -->not touching the shaft apically, apex curved and directed cephalad. Flagellum with a stout and long spine extending from the middle, this spine is about half as long as the longest spinose process, directed cephalad. Flagellum reaches the base of the periandrium.</p></tp:treatment-sec><tp:treatment-sec><!--Section generated to contain objects referenced in tp:taxon-treatment.--><fig id="F1" position="float" orientation="portrait"><label>Figures 1–4.</label><caption><p><italic><tp:taxon-name><tp:taxon-name-part taxon-name-part-type="genus" reg="Kuvera">K.</tp:taxon-name-part><tp:taxon-name-part taxon-name-part-type="species" reg="huoditangensis">huoditangensis</tp:taxon-name-part></tp:taxon-name></italic> sp. n. <bold>1</bold>, habitus, dorsal view; <bold>2</bold> frons and clypeus; <bold>3</bold> forewing; <bold>4</bold> head and thorax. Scale bars: 1mm.</p></caption><graphic xmlns:xlink="http://www.w3.org/1999/xlink" xlink:href="zookeys-832-135-g001.jpg" position="float" orientation="portrait" xlink:type="simple" id="oo_276266.jpg"/></fig></tp:treatment-sec><ref-list><ref id="B17"><mixed-citation xmlns:xlink="http://www.w3.org/1999/xlink" xlink:type="simple"><person-group><name name-style="western"><surname>Matsumura</surname><given-names>S</given-names></name></person-group> (<year>1914</year>) <article-title>Die Cixiinen Japans.</article-title><source>Annotationes Zoologicae Japonenses</source><volume>8</volume>: <fpage>393</fpage>–<lpage>434</lpage>.</mixed-citation></ref><ref id="B1"><mixed-citation xmlns:xlink="http://www.w3.org/1999/xlink" xlink:type="simple"><person-group><name name-style="western"><surname>Anufriev</surname><given-names>GA</given-names></name></person-group> (<year>1987</year>) Review of the cixiid genus <italic><tp:taxon-name><tp:taxon-name-part taxon-name-part-type="genus">Kuvera</tp:taxon-name-part></tp:taxon-name></italic> Distant (<tp:taxon-name><tp:taxon-name-part taxon-name-part-type="suborder">Homoptera</tp:taxon-name-part></tp:taxon-name>, <tp:taxon-name><tp:taxon-name-part taxon-name-part-type="suborder">Auchenorrhyncha</tp:taxon-name-part></tp:taxon-name>, <tp:taxon-name><tp:taxon-name-part taxon-name-part-type="family">Cixiidae</tp:taxon-name-part></tp:taxon-name>). In: Kapustina OG (1987) [Taxonomy of the insects of Siberia and Soviet Far East], Taksonomiia nasekomykh Sibiri I Dal'nego Vostoka SSR., Vladivostok Dalnauka, Russia, 4–21.</mixed-citation></ref></ref-list></tp:taxon-treatment>
